# Supplementary material for: Developing a Method to Precisely Locate the Keypoint During Craniotomy Using the Retrosigmoid Keyhole Approach: Surgical Anatomy and Technical Nuances
Source: Front Surg. 2021 Oct 8;8:700777. doi: 10.3389/fsurg.2021.700777 (PMC8531805; doi:10.3389/fsurg.2021.700777)
Supplement: Supplementary file 2 [file Data_Sheet_2.xlsx]

## Sheet: Sheet3
NUMBER	TSSJ-EXPO	DAMAGE	BONE WINDOW-1	BONEWIDOW-2	CRANIECTOMY TIME
1	Y	N	30	25	23.78
2	Y	N	22	24	35.7
3	Y	N	26	25	33.62
4	Y	N	25	22	25.97
5	Y	N	26	28	24.77
6	Y	N	20	25	31.53
7	Y	N	29	30	27.57
8	Y	N	22	18	28.48
9	Y	N	21	22	26.38
10	Y	N	27	25	29.62
